# Supplementary material for: Prediction of South American Leaf Blight and Disease-Induced Photosynthetic Changes in Rubber Tree, Using Machine Learning Techniques on Leaf Hyperspectral Reflectance
Source: Plants (Basel). 2022 Jan 26;11(3):329. doi: 10.3390/plants11030329 (PMC8840432; doi:10.3390/plants11030329)
Supplement: Supplementary file 1 [file plants-11-00329-s001.zip]

Archive with 1 entries (1 files):
- plants-1505213-supplementary.pdf
